# Supplementary material for: The Role of Life History Questionnaires in Defining Individualised Goals of Care for Clinical Cognitive Motor Dissociation Patients: A Pilot Study
Source: Brain Sci. 2025 Mar 1;15(3):267. doi: 10.3390/brainsci15030267 (PMC11940304; doi:10.3390/brainsci15030267)
Supplement: Supplementary file 1 [file brainsci-15-00267-s001.zip]

Archive with 1 entries (1 files):
- brainsci-3475837-supplementary.pdf
